# Supplementary material for: Waiting Time for Pulmonary Vein Isolation: A Single-Center Retrospective Cohort Study of Atrial Fibrillation Progression and Complications
Source: Medicina (Kaunas). 2026 Jan 28;62(2):276. doi: 10.3390/medicina62020276 (PMC12943156; doi:10.3390/medicina62020276)
Supplement: Supplementary file 1 [file medicina-62-00276-s001.zip]

Archive with 1 entries (1 files):
- medicina-4112040-supplementary.pdf
